# Supplementary material for: Vaccine Hesitancy and Trust in the Scientific Community in Italy: Comparative Analysis from Two Recent Surveys
Source: Vaccines (Basel). 2021 Oct 19;9(10):1206. doi: 10.3390/vaccines9101206 (PMC8540200; doi:10.3390/vaccines9101206)
Supplement: Supplementary file 1 [file vaccines-09-01206-s001.zip]

Archive with 1 entries (1 files):
- vaccines-1404686-supplementary.pdf
